# Supplementary material for: Systematic Review on Upper Urinary Tract Carcinoma in Kidney Transplant Recipients
Source: J Clin Med. 2025 Jun 3;14(11):3927. doi: 10.3390/jcm14113927 (PMC12155726; doi:10.3390/jcm14113927)
Supplement: Supplementary file 1 [file jcm-14-03927-s001.zip]

Archive with 1 entries (1 files):
- jcm-3553288-supplementary.pdf
